# Supplementary material for: Homologous recombination deficiency (HRD) score in aggressive prostatic adenocarcinoma with or without intraductal carcinoma of the prostate (IDC-P)
Source: BMC Med. 2022 Jul 22;20:237. doi: 10.1186/s12916-022-02430-0 (PMC9306093; doi:10.1186/s12916-022-02430-0)
Supplement: Supplementary file 1 — Additional file 1: Supplementary Table 1. Sheet 1: 733-gene Next Generation Sequencing (NGS) panel gene list. Sheet 2: 156-gene NGS panel gene list. Sheet 3: Annotation of homologous recombination repair (HRR) genes used in this study. [file 12916_2022_2430_MOESM1_ESM.xlsx]

## Sheet: 733-gene panel gene list
733-gene panel
ABCB11
ABI1
ABL1
ABRAXAS1
ACKR3
ACSL3
ACVR1
ACVR1B
ACVR2A
AEN
AFF3
AFF4
AKT1
AKT2
AKT3
ALK
ALKBH2
ALKBH3
AMER1
ANK1
APC
APEX1
APEX2
APLF
APOBEC3B
APTX
AR
ARAF
AREG
ARHGAP5
ARID1A
ARID1B
ARID2
ARNT
ASXL1
ATM
ATP1A1
ATP2B3
ATR
ATRIP
ATRX
AURKA
AXIN1
AXIN2
AXL
B2M
BAP1
BARD1
BAZ1A
BCL10
BCL11A
BCL11B
BCL2
BCL2L1
BCL6
BCOR
BCORL1
BIRC3
BIRC5
BLM
BMP5
BMPR1A
BRAF
BRCA1
BRCA2
BRD4
BRIP1
BTG1
BTK
BUB1B
CACNA1D
CALR
CAMTA1
CANT1
CARD11
CARS
CASP8
CBFA2T3
CBFB
CBL
CBLB
CCDC6
CCNB1IP1
CCND1
CCND2
CCND3
CCNE1
CCNH
CCNO
CD274
CD79A
CD79B
CDC73
CDH1
CDH10
CDH11
CDK12
CDK2
CDK4
CDK6
CDK7
CDK8
CDKN1A
CDKN1B
CDKN1C
CDKN2A
CDKN2B
CDKN2C
CDX2
CEBPA
CENPS
CENPX
CETN2
CHAF1A
CHD1
CHD2
CHD4
CHEK1
CHEK2
CHIC2
CIC
CIITA
CLIP1
CLK2
CLTCL1
CNBP
CNOT3
COL7A1
CRBN
CREB3L1
CREB3L2
CREBBP
CRKL
CRLF2
CRNKL1
CRTC1
CRTC3
CSF1R
CSF3R
CTCF
CTNNB1
CTNND2
CTR9
CUL1
CUL3
CUL4A
CUL5
CUX1
CXCR4
CYLD
CYP17A1
CYSLTR2
DAXX
DCLRE1A
DCLRE1B
DCLRE1C
DDB1
DDB2
DDIT3
DDR2
DDX10
DDX3X
DDX5
DDX6
DICER1
DIS3
DIS3L2
DKC1
DMC1
DNM2
DNMT1
DNMT3A
DNTT
DPYD
DROSHA
DUT
EBF1
EED
EGFR
EIF3E
EIF4A2
ELANE
ELF3
ELF4
ELK4
ELL
ELOA
EME1
EME2
EMSY
ENDOV
EP300
EPAS1
EPCAM
EPHA2
EPHA3
EPHA7
EPHB1
EPS15
ERBB2
ERBB3
ERBB4
ERC1
ERCC1
ERCC2
ERCC3
ERCC4
ERCC5
ERCC6
ERCC8
EREG
ERF
ERRFI1
ESR1
ETNK1
ETV6
EWSR1
EXO1
EXT1
EXT2
EZH2
EZR
FAAP100
FAAP20
FAAP24
FAH
FAM135B
FAM47C
FAN1
FANCA
FANCB
FANCC
FANCD2
FANCE
FANCF
FANCG
FANCI
FANCL
FANCM
FAS
FAT1
FAT4
FBXW7
FEN1
FES
FGF19
FGF3
FGF4
FGFR1
FGFR2
FGFR3
FGFR4
FH
FHIT
FLCN
FLT1
FLT3
FLT4
FOXA1
FOXL2
FOXP1
FRK
FRS2
FUBP1
FUS
G6PD
GALNT12
GAS7
GATA1
GATA2
GATA3
GBA
GEN1
GFI1
GJB2
GLI1
GLI2
GLI3
GNA11
GNA13
GNAQ
GNAS
GPC3
GRB2
GREM1
GRIN2A
GSK3B
GSTT1
GTF2H1
GTF2H3
GTF2H4
GTF2H5
H2AFX
H3F3A
HDAC1
HDAC2
HELQ
HES1
HEY1
HFE
HFM1
HGF
HIF1A
HIP1
HIST1H3B
HLA-A
HLA-B
HLA-C
HLTF
HMBS
HMGA2
HMGB1
HNF1A
HNRNPA2B1
HOOK3
HOXA11
HOXB13
HRAS
HUS1
HUS1B
IDH1
IDH2
IGF1R
IGF2
IKBKE
IKZF1
IL6ST
IL7R
INPP4B
IRS2
ITGAV
ITK
JAK1
JAK2
JAK3
JMJD1C
JUN
KCNJ5
KDM5A
KDM5C
KDM6A
KDR
KEAP1
KIT
KLF4
KMT2A
KMT2C
KMT2D
KNL1
KRAS
LASP1
LATS1
LATS2
LCK
LEF1
LIFR
LIG1
LIG3
LIG4
LMNA
LMO1
LRP1B
LZTR1
MAD2L2
MAP2K1
MAP2K2
MAP2K4
MAP3K1
MAPK1
MAX
MBD4
MCL1
MDC1
MDM2
MDM4
MECOM
MED12
MEF2B
MEN1
MET
MGA
MGMT
MITF
MLH1
MLH3
MLLT3
MLST8
MMS19
MNAT1
MPG
MPL
MPLKIP
MRE11
MSH2
MSH3
MSH4
MSH5
MSH6
MTAP
MTOR
MUS81
MUTYH
MYB
MYC
MYCL
MYCN
MYD88
MYOD1
NAB2
NABP2
NBN
NCOA3
NCOR1
NCOR2
NDRG1
NEIL1
NEIL2
NEIL3
NF1
NF2
NFE2L2
NFIB
NFKBIA
NHEJ1
NHP2
NKX2-1
NME1
NONO
NOP10
NOTCH1
NOTCH2
NOTCH3
NOTCH4
NPM1
NRAS
NRG1
NRG3
NSD2
NSD3
NT5C2
NTHL1
NTRK1
NTRK2
NTRK3
NUDT1
NUP93
OGG1
PAK1
PALB2
PARP1
PARP2
PARP3
PARP4
PAX3
PAX5
PAX7
PAX8
PBRM1
PCDH9
PCNA
PDCD1LG2
PDGFB
PDGFRA
PDGFRB
PDPK1
PER1
PER2
PER3
PHF6
PHOX2B
PICALM
PIK3CA
PIK3CB
PIK3CD
PIK3R1
PIK3R2
PIK3R3
PIM1
PLCG2
PLXNA1
PLXNB1
PML
PMS1
PMS2
PNKP
POLB
POLD1
POLD3
POLD4
POLE
POLE2
POLE3
POLE4
POLG
POLH
POLI
POLK
POLL
POLM
POLN
POLQ
POT1
POU2AF1
POU5F1
PPARG
PPM1D
PPP2R1A
PPP2R2A
PPP4R1
PPP4R2
PPP4R3A
PPP4R3B
PPP4R4
PPP6C
PRCC
PRDM1
PRDM16
PRDM9
PREX2
PRF1
PRKACA
PRKAR1A
PRKCH
PRKDC
PRPF19
PRSS1
PSIP1
PTCH1
PTEN
PTK2
PTK6
PTPN11
PTPN13
PTPRD
PTPRT
QKI
RAC1
RAD1
RAD18
RAD21
RAD23A
RAD23B
RAD50
RAD51
RAD51B
RAD51C
RAD51D
RAD52
RAD54B
RAD54L
RAD54L2
RAD9A
RAD9B
RAF1
RANBP2
RAP1GDS1
RARA
RASA1
RB1
RBBP8
RBM10
RBX1
RDM1
RECQL
RECQL4
RECQL5
RET
REV1
REV3L
RFC1
RFC2
RFC3
RFC4
RFC5
RFWD3
RGS7
RHBDF2
RHEB
RHOA
RHOH
RICTOR
RIF1
RIT1
RMI1
RMI2
RNF168
RNF213
RNF4
RNF43
RNF8
ROS1
RPA1
RPA2
RPA3
RPA4
RPS6KA3
RPS6KB1
RPTOR
RRM2B
RUNX1
RUNX1T1
RXRA
SBDS
SDC4
SDHA
SDHAF2
SDHB
SDHC
SDHD
SEM1
SERPINA1
SERPINB3
SETBP1
SETD2
SETMAR
SF3B1
SFPQ
SGK1
SH2B3
SH2D1A
SHOC2
SHPRH
SLC25A13
SLC29A1
SLC34A2
SLC45A3
SLIT2
SLX1A
SLX4
SMAD2
SMAD3
SMAD4
SMARCA1
SMARCA2
SMARCA4
SMARCB1
SMO
SMUG1
SOCS1
SOS1
SOX2
SOX9
SPEN
SPO11
SPOP
SPRED1
SPRTN
SPTA1
SRC
SRGAP3
SRSF2
SRY
STAG2
STAT3
STK11
SUFU
SUZ12
SYK
TBL1XR1
TBX3
TCF3
TCF7L2
TCL1A
TDG
TDP1
TDP2
TEAD2
TELO2
TERT
TET1
TET2
TFE3
TGFBR1
TGFBR2
THBS2
TIMELESS
TMEM127
TMEM189
TMPRSS2
TNFAIP3
TOP2A
TOP3A
TOP3B
TOPBP1
TP53
TP53BP1
TP63
TRAF7
TREX1
TREX2
TRIM37
TSC1
TSC2
TSHR
TSPAN31
TYK2
U2AF1
UBE2A
UBE2B
UBE2N
UBE2T
UBE2V2
UNG
UROD
USP1
USP6
USP8
UVSSA
VEGFA
VHL
WAS
WDR48
WIF1
WRN
WT1
XAB2
XPA
XPC
XPO1
XRCC1
XRCC2
XRCC3
XRCC4
XRCC5
XRCC6
YAP1
ZBTB16
ZFHX3
ZNF217
ZNF479
ZNF703
ZNF750
ZNRF3

## Sheet: 156-gene panel gene list
150-gene panel
ABRAXAS1
AKT1
AKT2
AKT3
ALK
APC
AR
ARAF
ARID1A
ATM
ATR
AURKA
BARD1
BCR
BLM
BRAF
BRCA1
BRCA2
BRIP1
CCND1
CD274
CDH1
CDK12
CDK4
CDK6
CDKN1B
CDKN2A
CDKN2B
CHD1
CHEK1
CHEK2
CTNNB1
CYLD
CYP2C19
DNMT3A
DPYD
EGFR
EPCAM
ERBB2
ERBB3
ERBB4
ERCC2
ERCC3
ERCC4
ERCC5
ESR1
EWSR1
FANCA
FANCC
FANCD2
FANCE
FANCL
FGF19
FGF3
FGF4
FGFR1
FGFR2
FGFR3
FGFR4
FOXA1
FOXP1
GEN1
GNA11
GNAQ
GNAS
HDAC2
HOXB13
HRAS
IDH1
IDH2
JAK1
JAK2
JAK3
KDM6A
KDR
KEAP1
KIT
KMT2C
KMT2D
KRAS
LRP1B
MAP2K1
MAP2K2
MDC1
MDM2
MDM4
MET
MLH1
MLH3
MRE11
MSH2
MSH3
MSH6
MTOR
MUTYH
MYC
MYCN
NBN
NCOR1
NCOR2
NF1
NRAS
NRG1
NTHL1
NTRK1
NTRK2
NTRK3
PALB2
PARP1
PBRM1
PDCD1LG2
PDGFRA
PDGFRB
PIK3CA
PIK3CB
PIK3R1
PLXNA1
PMS1
PMS2
POLD1
POLE
PPP2R2A
PTEN
RAD50
RAD51
RAD51B
RAD51C
RAD51D
RAD52
RAD54L
RAF1
RARA
RB1
RECQL4
RET
RNF43
ROS1
RXRA
SBDS
SLX4
SMAD2
SMARCA4
SMO
SPOP
STK11
TERT
TMPRSS2
TP53
TPMT
TSC1
TSC2
UGT1A1
XRCC2
ZBTB16
ZFHX3
ZNRF3

## Sheet:  Annotation of HRR genes
Homologous recombination repair (HRR) genes	HGNC	NCBI Entrez Gene	Ensembl	Cytogenetic Band
BRCA1	1100	672	ENSG00000012048	17q21.31 by HGNC 17q21.31 by Entrez Gene 17q21.31 by Ensembl
BRCA2	1101	675	ENSG00000139618	13q13.1 by HGNC 13q13.1by Entrez Gene 13q13.1 by Ensembl
ATM	795	472	ENSG00000149311	11q22.3 by HGNC 11q22.3by Entrez Gene 11q22.3 by Ensembl
ATR	882	545	ENSG00000175054	3q23 by HGNC 3q23by Entrez Gene 3q23 by Ensembl
BARD1	952	580	ENSG00000138376	2q23 by HGNC 2q23by Entrez Gene 2q23 by Ensembl
BLM	1058	641	ENSG00000197299	15q26.1 by HGNC 15q26.1by Entrez Gene 15q26.1 by Ensembl
BRIP1	20473	83990	ENSG00000136492	17q23.2 by HGNC 17q23.2by Entrez Gene 17q23.2 by Ensembl
CDK12	24224	51755	ENSG00000167258	17q12by HGNC 17q12by Entrez Gene 17q12 by Ensembl
CHEK1	1925	1111	ENSG00000149554	11q24.2by HGNC 11q24.2by Entrez Gene 11q24.2by Ensembl
CHEK2	16627	11200	ENSG00000183765	22q12.1by HGNC 22q12.1by Entrez Gene 22q12.1by Ensembl
FANCA	3582	2175	ENSG00000187741	16q24.3by HGNC 16q24.3by Entrez Gene 16q24.3by Ensembl
FANCC	3584	2176	ENSG00000158169	9q22.32by HGNC 9q22.32by Entrez Gene 9q22.32by Ensembl
FANCD2	3585	2177	ENSG00000144554	3q25.3by HGNC 3q25.3by Entrez Gene 3q25.3by Ensembl
FANCE	3586	2178	ENSG00000112039	6q21.31by HGNC 6q21.31by Entrez Gene 6q21.31by Ensembl
FANCL	20748	55120	ENSG00000115392	2q16.1by HGNC 2q16.1by Entrez Gene 2q16.1by Ensembl
MRE11	7230	4361	ENSG00000020922	11q21by HGNC 11q21by Entrez Gene 11q21by Ensembl
NBN	7652	4683	ENSG00000104320	8q21.3by HGNC 8q21.3by Entrez Gene 8q21.3by Ensembl
PALB2	26144	79728	ENSG00000083093	16q12.2by HGNC 16q12.2by Entrez Gene 16q12.2by Ensembl
RAD50	9816	10111	ENSG00000113522	5q31.3by HGNC 5q31.3by Entrez Gene 5q31.3by Ensembl
RAD51	9817	5888	ENSG00000051180	15q15.1by HGNC 15q15.1by Entrez Gene 15q15.1by Ensembl
RAD51B	9822	5890	ENSG00000182185	14q24.1by HGNC 14q24.1by Entrez Gene 14q24.1by Ensembl
RAD51C	9820	5889	ENSG00000108384	17q22by HGNC 17q22by Entrez Gene 17q22by Ensembl
RAD51D	9823	5892	ENSG00000185379	17q12by HGNC 17q12by Entrez Gene 17q12by Ensembl
RAD52	9824	5893	ENSG00000002016	12q13.33by HGNC 12q13.33by Entrez Gene 12q13.33by Ensembl
RAD54L	9826	8438	ENSG00000085999	1q34.1by HGNC 1q34.1by Entrez Gene 1q34.1by Ensembl
ARID1A	11110	8289	ENSG00000117713	1q36.11by HGNC 1q36.11by Entrez Gene 1q36.11by Ensembl
XRCC2	12829	7516	ENSG00000196584	7q36.1by HGNC 7q36.1by Entrez Gene 7q36.1by Ensembl
GEN1	26881	348654	ENSG00000178295	2q24.2by HGNC 2q24.2by Entrez Gene 2q24.2by Ensembl
